# Supplementary material for: Seasonality of Coxiella burnetii among Wild Rabbits (Oryctolagus cuniculus) and the Hyalomma lusitanicum (Acari: Ixodidae) in a Meso-Mediterranean Ecosystem
Source: Pathogens. 2021 Dec 29;11(1):36. doi: 10.3390/pathogens11010036 (PMC8781871; doi:10.3390/pathogens11010036)
Supplement: Supplementary file 1 [file pathogens-11-00036-s001.zip]

Archive with 1 entries (1 files):
- pathogens-1532309-supplementary.pdf
